# Supplementary material for: Transcriptomic Analysis Reveals Early Alterations Associated with Intrinsic Resistance to Targeted Therapy in Lung Adenocarcinoma Cell Lines
Source: Cancers (Basel). 2024 Jul 8;16(13):2490. doi: 10.3390/cancers16132490 (PMC11240825; doi:10.3390/cancers16132490)
Supplement: Supplementary file 1 [file cancers-16-02490-s001.zip]

Archive with 1 entries (1 files):
- cancers-3050799-supplementary.docx
